# Supplementary material for: The Expression and Transfer of Valence Associated with Social Conformity
Source: Sci Rep. 2019 Feb 15;9:2154. doi: 10.1038/s41598-019-38560-4 (PMC6377616; doi:10.1038/s41598-019-38560-4)
Supplement: Supplementary file 2 — Dataset 1 [file 41598_2019_38560_MOESM2_ESM.zip]

Archive with 140 entries (133 files):
- Supplementary Dataset/
- Supplementary Dataset/.DS_Store
- __MACOSX/
- __MACOSX/Supplementary Dataset/
- __MACOSX/Supplementary Dataset/._.DS_Store
- Supplementary Dataset/Models.m
- __MACOSX/Supplementary Dataset/._Models.m
- Supplementary Dataset/fminsearchbnd.m
- __MACOSX/Supplementary Dataset/._fminsearchbnd.m
- Supplementary Dataset/Exp1/
- Supplementary Dataset/Exp1/s15.mat
- __MACOSX/Supplementary Dataset/Exp1/
- __MACOSX/Supplementary Dataset/Exp1/._s15.mat
- Supplementary Dataset/Exp1/s29.mat
- __MACOSX/Supplementary Dataset/Exp1/._s29.mat
- Supplementary Dataset/Exp1/s28.mat
- __MACOSX/Supplementary Dataset/Exp1/._s28.mat
- Supplementary Dataset/Exp1/s14.mat
- __MACOSX/Supplementary Dataset/Exp1/._s14.mat
- Supplementary Dataset/Exp1/s1.mat
- __MACOSX/Supplementary Dataset/Exp1/._s1.mat
- Supplementary Dataset/Exp1/s3.mat
- __MACOSX/Supplementary Dataset/Exp1/._s3.mat
- Supplementary Dataset/Exp1/s16.mat
- __MACOSX/Supplementary Dataset/Exp1/._s16.mat
- Supplementary Dataset/Exp1/s17.mat
- __MACOSX/Supplementary Dataset/Exp1/._s17.mat
- Supplementary Dataset/Exp1/s2.mat
- __MACOSX/Supplementary Dataset/Exp1/._s2.mat
- Supplementary Dataset/Exp1/s6.mat
- __MACOSX/Supplementary Dataset/Exp1/._s6.mat
- Supplementary Dataset/Exp1/s13.mat
- __MACOSX/Supplementary Dataset/Exp1/._s13.mat
- Supplementary Dataset/Exp1/s12.mat
- __MACOSX/Supplementary Dataset/Exp1/._s12.mat
- Supplementary Dataset/Exp1/s7.mat
- __MACOSX/Supplementary Dataset/Exp1/._s7.mat
- Supplementary Dataset/Exp1/s5.mat
- __MACOSX/Supplementary Dataset/Exp1/._s5.mat
- Supplementary Dataset/Exp1/s10.mat
- __MACOSX/Supplementary Dataset/Exp1/._s10.mat
- Supplementary Dataset/Exp1/s11.mat
- __MACOSX/Supplementary Dataset/Exp1/._s11.mat
- Supplementary Dataset/Exp1/s4.mat
- __MACOSX/Supplementary Dataset/Exp1/._s4.mat
- Supplementary Dataset/Exp1/s9.mat
- __MACOSX/Supplementary Dataset/Exp1/._s9.mat
- Supplementary Dataset/Exp1/s20.mat
- __MACOSX/Supplementary Dataset/Exp1/._s20.mat
- Supplementary Dataset/Exp1/s21.mat
- __MACOSX/Supplementary Dataset/Exp1/._s21.mat
- Supplementary Dataset/Exp1/s8.mat
- __MACOSX/Supplementary Dataset/Exp1/._s8.mat
- Supplementary Dataset/Exp1/s23.mat
- __MACOSX/Supplementary Dataset/Exp1/._s23.mat
- Supplementary Dataset/Exp1/s22.mat
- __MACOSX/Supplementary Dataset/Exp1/._s22.mat
- Supplementary Dataset/Exp1/s26.mat
- __MACOSX/Supplementary Dataset/Exp1/._s26.mat
- Supplementary Dataset/Exp1/s27.mat
- __MACOSX/Supplementary Dataset/Exp1/._s27.mat
- Supplementary Dataset/Exp1/s19.mat
- __MACOSX/Supplementary Dataset/Exp1/._s19.mat
- Supplementary Dataset/Exp1/s25.mat
- __MACOSX/Supplementary Dataset/Exp1/._s25.mat
- Supplementary Dataset/Exp1/s30.mat
- __MACOSX/Supplementary Dataset/Exp1/._s30.mat
- Supplementary Dataset/Exp1/s24.mat
- __MACOSX/Supplementary Dataset/Exp1/._s24.mat
- Supplementary Dataset/Exp1/s18.mat
- __MACOSX/Supplementary Dataset/Exp1/._s18.mat
- __MACOSX/Supplementary Dataset/._Exp1
- Supplementary Dataset/Title page.pdf
- __MACOSX/Supplementary Dataset/._Title page.pdf
- Supplementary Dataset/README.txt
- __MACOSX/Supplementary Dataset/._README.txt
- Supplementary Dataset/Exp2/
- Supplementary Dataset/Exp2/s15.mat
- __MACOSX/Supplementary Dataset/Exp2/
- __MACOSX/Supplementary Dataset/Exp2/._s15.mat
- Supplementary Dataset/Exp2/s29.mat
- __MACOSX/Supplementary Dataset/Exp2/._s29.mat
- Supplementary Dataset/Exp2/s28.mat
- __MACOSX/Supplementary Dataset/Exp2/._s28.mat
- Supplementary Dataset/Exp2/s14.mat
- __MACOSX/Supplementary Dataset/Exp2/._s14.mat
- Supplementary Dataset/Exp2/s1.mat
- __MACOSX/Supplementary Dataset/Exp2/._s1.mat
- Supplementary Dataset/Exp2/s3.mat
- __MACOSX/Supplementary Dataset/Exp2/._s3.mat
- Supplementary Dataset/Exp2/s16.mat
- __MACOSX/Supplementary Dataset/Exp2/._s16.mat
- Supplementary Dataset/Exp2/s17.mat
- __MACOSX/Supplementary Dataset/Exp2/._s17.mat
- Supplementary Dataset/Exp2/s2.mat
- __MACOSX/Supplementary Dataset/Exp2/._s2.mat
- Supplementary Dataset/Exp2/s6.mat
- __MACOSX/Supplementary Dataset/Exp2/._s6.mat
- Supplementary Dataset/Exp2/s13.mat
- __MACOSX/Supplementary Dataset/Exp2/._s13.mat
- Supplementary Dataset/Exp2/s12.mat
- __MACOSX/Supplementary Dataset/Exp2/._s12.mat
- Supplementary Dataset/Exp2/s7.mat
- __MACOSX/Supplementary Dataset/Exp2/._s7.mat
- Supplementary Dataset/Exp2/s5.mat
- __MACOSX/Supplementary Dataset/Exp2/._s5.mat
- Supplementary Dataset/Exp2/s10.mat
- __MACOSX/Supplementary Dataset/Exp2/._s10.mat
- Supplementary Dataset/Exp2/s11.mat
- __MACOSX/Supplementary Dataset/Exp2/._s11.mat
- Supplementary Dataset/Exp2/s4.mat
- __MACOSX/Supplementary Dataset/Exp2/._s4.mat
- Supplementary Dataset/Exp2/s9.mat
- __MACOSX/Supplementary Dataset/Exp2/._s9.mat
- Supplementary Dataset/Exp2/s20.mat
- __MACOSX/Supplementary Dataset/Exp2/._s20.mat
- Supplementary Dataset/Exp2/s21.mat
- __MACOSX/Supplementary Dataset/Exp2/._s21.mat
- Supplementary Dataset/Exp2/s8.mat
- __MACOSX/Supplementary Dataset/Exp2/._s8.mat
- Supplementary Dataset/Exp2/s23.mat
- __MACOSX/Supplementary Dataset/Exp2/._s23.mat
- Supplementary Dataset/Exp2/s22.mat
- __MACOSX/Supplementary Dataset/Exp2/._s22.mat
- Supplementary Dataset/Exp2/s26.mat
- __MACOSX/Supplementary Dataset/Exp2/._s26.mat
- Supplementary Dataset/Exp2/s27.mat
- __MACOSX/Supplementary Dataset/Exp2/._s27.mat
- Supplementary Dataset/Exp2/s19.mat
- __MACOSX/Supplementary Dataset/Exp2/._s19.mat
- Supplementary Dataset/Exp2/s25.mat
- __MACOSX/Supplementary Dataset/Exp2/._s25.mat
- Supplementary Dataset/Exp2/s30.mat
- __MACOSX/Supplementary Dataset/Exp2/._s30.mat
- Supplementary Dataset/Exp2/s24.mat
- __MACOSX/Supplementary Dataset/Exp2/._s24.mat
- Supplementary Dataset/Exp2/s18.mat
- __MACOSX/Supplementary Dataset/Exp2/._s18.mat
- __MACOSX/Supplementary Dataset/._Exp2
- __MACOSX/._Supplementary Dataset
