# Supplementary material for: The Expression and Transfer of Valence Associated with Social Conformity
Source: Sci Rep. 2019 Feb 15;9:2154. doi: 10.1038/s41598-019-38560-4 (PMC6377616; doi:10.1038/s41598-019-38560-4)
Supplement: Supplementary file 2 — Dataset 1 [file 41598_2019_38560_MOESM2_ESM.zip › Supplementary Dataset/Models.m]

% Input '1' or '2' to generate mean probability of low expected value choices
% by a social and non-social model for Experiment 1 or 2

clc, clear
global modelprob modelprob_soc
exp=[];
while isempty(exp)
    exp = input('Exp 1 or 2: ');
end
options = optimset;
options = optimset(options,'Display', 'off','PlotFcns', {@optimplotx @optimplotfval}, ...
   'Algorithm', 'active-set', 'FinDiffType', 'central');
options.PlotFcns = [];
if exp==1
    %% Exp 1 
    D=dir(['Exp1'  '/*.mat']);
    names={D.name};
    nsoc_choice_probs=[];
    soc_choice_probs=[];
    for s=1:length(names)
        load(['Exp1/' names{s}]);
        %% Model Fitting
        % social model fitting    
        [params, nll, ~, ~]=fminsearchbnd(@(fp) fitparamsConsVal1(fp,valc,maj),[ 0.3 5],[0.01 0.01],[1.01 100],options);
        loglik=nll/-1;
        k=2;  %parameters
        n=60; %observation          
        AIC_Soc(s)=(loglik*-2)+(2*k)+((2*k)*(k+1)/(n-k-1)); % corrected AIC
        subjFit_Soc(s,:)=[params nll]; % best fitting parameters and NLLs
        % non-social model fitting
        [params, nll,~, ~]=fminsearchbnd(@(fp) fitparams1(fp,valc),5,0.01,100,options);
        loglik=nll/-1;
        k=1;      
        AIC(s)=(loglik*-2)+(2*k)+((2*k)*(k+1)/(n-k-1)); % corrected AIC
        subjFit(s,:)=[params nll]; % best fitting parameters and NLLs
        %% Sort conditions
        valcDiff=str2num(num2str(valc(:,1)-valc(:,2)));
        modelprob(valcDiff>0)=1-modelprob(valcDiff>0); % probability of low EV option
        modelprob_soc(valcDiff>0)=1-modelprob_soc(valcDiff>0);        
        nsoc_choice_probs=[nsoc_choice_probs; [mean(modelprob((valcDiff==-0.6 & valc(:,3)==1) | (valcDiff==0.6 & valc(:,3)==2))), ...
            mean(modelprob((valcDiff==-0.6 & valc(:,3)==2) | (valcDiff==0.6 & valc(:,3)==1))), ...   
            mean(modelprob((valcDiff==-0.3 & valc(:,3)==1) | (valcDiff==0.3 & valc(:,3)==2))), ...            
            mean(modelprob((valcDiff==-0.3 & valc(:,3)==2) | (valcDiff==0.3 & valc(:,3)==1)))]];
        soc_choice_probs=[soc_choice_probs; [mean(modelprob_soc((valcDiff==-0.6 & valc(:,3)==1) | (valcDiff==0.6 & valc(:,3)==2))), ...
            mean(modelprob_soc((valcDiff==-0.6 & valc(:,3)==2) | (valcDiff==0.6 & valc(:,3)==1))), ...   
            mean(modelprob_soc((valcDiff==-0.3 & valc(:,3)==1) | (valcDiff==0.3 & valc(:,3)==2))), ...            
            mean(modelprob_soc((valcDiff==-0.3 & valc(:,3)==2) | (valcDiff==0.3 & valc(:,3)==1)))]];    
    end
else    
%% Exp 2 
    D=dir(['Exp2'  '/*.mat']);
    names={D.name};
    cons_optionV=[];
    conv_optionV=[];    
    nsoc_choice_probs=[];
    soc_choice_probs=[];   
    for s=1:length(names)   
        load(['Exp2/' names{s}]);
        %% Model Fitting    
        % social model fitting
        [params, nll, ~, ~]=fminsearchbnd(@(fp) fitparamsConsVal2(fp,valc,selection,maj,trialO),[0.3 ,0.3, 5],[0.01, 0.01, 0.01],[1.01,0.99,100],options);
        loglik=nll/-1;
        k=2;  %parameters
        n=60; %observation          
        AIC_Soc(s)=(loglik*-2)+(2*k)+((2*k)*(k+1)/(n-k-1)); % corrected AIC
        subjFit_Soc(s,:)=[params nll]; % best fitting parameters and NLLs
        % non-social model fitting   
        [params, nll, ~, ~]=fminsearchbnd(@(fp) fitparams2(fp,valc,selection,trialO),[0.3, 5],[ 0.01, 0.01],[0.99,100],options);
        loglik=nll/-1;
        k=1;      
        AIC(s)=(loglik*-2)+(2*k)+((2*k)*(k+1)/(n-k-1)); % corrected AIC
        subjFit(s,:)=[params nll]; % best fitting parameters and NLLs  
        %% Sort conditions
        r=[5.9 4.7 3.5 5.9 4.7 3.5];  % cumulative payoffs earned by each target gambler
        c=[1 1 1 0 0 0];
        tEV=r(selection);
        cplayers=c(selection);  
        EVDiff=str2num(num2str(tEV(:,1)-tEV(:,2)));
        modelprob(EVDiff>0)=1-modelprob(EVDiff>0); % probability of low EV option
        modelprob_soc(EVDiff>0)=1-modelprob_soc(EVDiff>0); 
        nsoc_choice_probs=[nsoc_choice_probs; [mean(modelprob((EVDiff==-2.4 & (cplayers(:,1)-cplayers(:,2)==1) | (EVDiff==2.4 & (cplayers(:,1)-cplayers(:,2)==-1))))), ...
            mean(modelprob((EVDiff==-2.4 & (cplayers(:,1)-cplayers(:,2)==-1) | (EVDiff==2.4 & (cplayers(:,1)-cplayers(:,2)==1))))), ...   
            mean(modelprob((EVDiff==-1.2 & (cplayers(:,1)-cplayers(:,2)==1)  | (EVDiff==1.2 & (cplayers(:,1)-cplayers(:,2)==-1))))), ...            
            mean(modelprob((EVDiff==-1.2 & (cplayers(:,1)-cplayers(:,2)==-1)  | (EVDiff==1.2 & (cplayers(:,1)-cplayers(:,2)==1)))))]];
        soc_choice_probs=[soc_choice_probs; [mean(modelprob_soc((EVDiff==-2.4 & (cplayers(:,1)-cplayers(:,2)==1) | (EVDiff==2.4 & (cplayers(:,1)-cplayers(:,2)==-1))))), ...
            mean(modelprob_soc((EVDiff==-2.4 & (cplayers(:,1)-cplayers(:,2)==-1) | (EVDiff==2.4 & (cplayers(:,1)-cplayers(:,2)==1))))), ...   
            mean(modelprob_soc((EVDiff==-1.2 & (cplayers(:,1)-cplayers(:,2)==1)  | (EVDiff==1.2 & (cplayers(:,1)-cplayers(:,2)==-1))))), ...            
            mean(modelprob_soc((EVDiff==-1.2 & (cplayers(:,1)-cplayers(:,2)==-1)  | (EVDiff==1.2 & (cplayers(:,1)-cplayers(:,2)==1)))))]];
    end
end

%% Display results
sub_num=30;
mean_soc=round(nanmean(soc_choice_probs),2);
SE_soc=round(std(soc_choice_probs)/sqrt(sub_num),2);
mean_nsoc=round(nanmean(nsoc_choice_probs),2);
SE_nsoc=round(std(nsoc_choice_probs)/sqrt(sub_num),2);

Model = {'Social'; ''; ''; ''; 'Non-social'; ''; ''; ''};
Condition = {'Conform(Large)'; 'Dissent(Large)'; 'Conform(Small)'; 'Dissent(Small)'; ...
    'Conform(Large)'; 'Dissent(Large)'; 'Conform(Small)'; 'Dissent(Small)'};
Means=[mean_soc'; mean_nsoc'];
SEm=[SE_soc'; SE_nsoc'];

T=table(Model,Condition,Means, SEm)


%% Models
%% Non-social model, Experiment 1
function nll=fitparams1(fp,valc) 
    global modelprob
    modelprob=exp(fp(1)*valc(:,1))./(exp(fp(1).*valc(:,1))+exp(fp(1).*valc(:,2))); % softmax with noise (fp(1)) parameter
    logmp=log(modelprob);
    nll=sum(logmp)*-1; 
end
    
%% Social model, Experiment 1
function nll=fitparamsConsVal1(fp,valc,maj)
    global modelprob_soc
    cons_valc=valc; 
    % Modify expected values based on conformity
    cons_valc(valc(:,3)==2,2)=(cons_valc(valc(:,3)==2,2)+(fp(1).*maj(valc(:,3)==2,1)));
    cons_valc(valc(:,3)==1,1)=(cons_valc(valc(:,3)==1,1)+(fp(1).*maj(valc(:,3)==1,1))); 
    modelprob_soc=exp(fp(2)*cons_valc(:,1))./(exp(fp(2).*cons_valc(:,1))+exp(fp(2).*cons_valc(:,2))); % softmax with noise (fp(2)) parameter   
    logmp=log(modelprob_soc);
    nll=sum(logmp)*-1;
end

%% Non-social model, Experiment 2
function nll=fitparams2(fp,valc,selection,trialO)
    global modelprob
    % Social Learning phase
    state=zeros(6,1); % initialize state values
    % trial-based updating of state values 
    for trials=1:length(trialO)
        state(trialO(trials))=state(trialO(trials))+(fp(1)*(valc(trials)-state(trialO(trials))));
    end
    % Gambling phase
    V=state(selection); % Expected values for available options    
    modelprob=exp(fp(2)*V(:,1))./(exp(fp(2).*V(:,1))+exp(fp(2).*V(:,2))); % softmax with noise (fp(2)) parameter 
    logmp= log(modelprob);
    nll=sum(logmp)*-1; 
end

%% Social model, Experiment 2
function nll=fitparamsConsVal2(fp,valc,selection,maj,trialO)
    global modelprob_soc
    % Social Learning phase
    state=zeros(6,1); % initialize state values
    c=[1 1 1 0 0 0];
    ctrials=c(trialO); % conformity and dissent trials
    cons_valc=valc+(fp(1)*(ctrials.*maj)); % trial outcome values based on conformity
    % trial-based updating of state values 
    for trials=1:length(trialO)
        state(trialO(trials))=state(trialO(trials))+(fp(2)*(cons_valc(trials)-state(trialO(trials))));
    end   
    % Gambling phase
    V=state(selection); % Expected values for available options on each gambling trial based on social learning
    modelprob_soc=exp(fp(3)*V(:,1))./(exp(fp(3).*V(:,1))+exp(fp(3).*V(:,2)));% softmax with noise (fp(3)) parameter        
    logmp=log(modelprob_soc);
    nll=sum(logmp)*-1; 
end
