# Supplementary material for: The Expression and Transfer of Valence Associated with Social Conformity
Source: Sci Rep. 2019 Feb 15;9:2154. doi: 10.1038/s41598-019-38560-4 (PMC6377616; doi:10.1038/s41598-019-38560-4)
Supplement: Supplementary file 2 — Dataset 1 [file 41598_2019_38560_MOESM2_ESM.zip › Supplementary Dataset/README.txt]

This folder contains two data folders and the following four files:

README			This file

Models.m		Generates choice probabilities by a social and non-social model 			for gambling decisions in Experiments 1 & 2

fminsearchbnd.m         The optimization routine [available online at						https://www.mathworks. com/matlabcentral/fileexchange/8277-				fminsearchbnd-fminsearchcon]

Title page.pdf		Lists the title and authors of the associated manuscript
